# Supplementary material for: Kdr genotyping in Aedes aegypti from Brazil on a nation-wide scale from 2017 to 2018
Source: Sci Rep. 2020 Aug 6;10:13267. doi: 10.1038/s41598-020-70029-7 (PMC7414026; doi:10.1038/s41598-020-70029-7)
Supplement: Supplementary file 1 — Supplementary Information 1. [file 41598_2020_70029_MOESM1_ESM.xlsx]

## Sheet: Sheet1
Kdr genotyping in Aedes aegypti from Brazil on a nation-wide scale from 2017 to 2018
Monique de Melo Costa, Kauara B. Campos, Luiz Paulo Brito, Emmanuel Roux, Cynara de Melo Rodovalho, Diogo Fernandes Bellinato, José Bento Pereira Lima, Ademir Jesus Martins
Supplementary Table S1. Genotypic and allelic frequencies of kdr and the kdr indexes in Aedes aegypti from Brazil (2017-2018).
					Genotipic frequencies								Allelic frequencies										The 25% lowest values
Macro Region	State	City name	IBGE code	SS (VV+FF)	SR1 (VV+FC)	R1R1 (VV+CC)	SR3 (VI+FF)	SR2, R1R3 (VI+FC)	R1R2 (VI+CC)	R3R3(II+FF)	R2R3 (II+FC)	R2R2 (II+CC)	S	R1	R2	R3	N	'Resistant' genotypes	kdr index			1st quartile (1.755 - 3.956)				1st half (1.755 - 4.734)
Northeast	RN	Jardim do Seridó	240570	0.522727	0.25	0.0454545	0	0.159091	0	0	0	0.0227273	0.727273	0.170455	0.102273	0.125	44	0.0681818	1.75455			Northeast	19	0.612903		Northeast	31	0.5
Northeast	PI	Floriano	220390	0.272727	0.477273	0.181818	0	0.0227273	0.0454545	0	0	0	0.522727	0.443182	0.0340909	0.238636	44	0.227273	2.53864			North	5	0.16129		North	14	0.225806
Northeast	PI	Parnaíba	220770	0.222222	0.511111	0.111111	0	0.0666667	0.0888889	0	0	0	0.511111	0.411111	0.0777778	0.255556	45	0.2	2.55333			South	6	0.193548		South	9	0.145161
Northeast	AL	Delmiro Gouveia	270240	0.311111	0.355556	0.133333	0	0.0888889	0.0666667	0	0	0.0444444	0.533333	0.344444	0.122222	0.177778	45	0.244444	2.58667			Central-West	1	0.0322581		Central-West	6	0.0967742
Northeast	PI	Teresina	221100	0.25	0.305556	0.25	0	0.111111	0.0833333	0	0	0	0.458333	0.444444	0.0972222	0.152778	36	0.333333	2.77222			Southeast	0	0		Southeast	2	0.0322581
Northeast	RN	Mossoró	240800	0.222222	0.4	0.133333	0	0.0888889	0.155556	0	0	0	0.466667	0.411111	0.122222	0.2	45	0.288889	2.78667			sum	31			sum	62
Northeast	CE	Juazeiro do Norte	230730	0.204545	0.227273	0.113636	0	0.204545	0.227273	0	0	0.0227273	0.420455	0.340909	0.238636	0.113636	44	0.363636	3
North	PA	Tucurui	150790	0.177778	0.422222	0.4	0	0	0	0	0	0	0.388889	0.611111	0	0.211111	45	0.4	3.03111				the 25% highest values
Northeast	PE	Araripina	260110	0.159091	0.25	0.227273	0	0.159091	0.159091	0	0	0.0454545	0.363636	0.431818	0.204545	0.125	44	0.431818	3.23864			4th quartile (5.362 - 6.205)				2nd half (4.734-6.205)
Northeast	PI	São Raimundo Nonato	221060	0.0909091	0.454545	0.409091	0	0	0.0454545	0	0	0	0.318182	0.659091	0.0227273	0.227273	44	0.454545	3.30909			Northeast	3	0.0967742		Northeast	5	0.0819672
North	AL	Arapiraca	270030	0.0888889	0.355556	0.111111	0	0.177778	0.177778	0	0	0.0888889	0.355556	0.377778	0.266667	0.177778	45	0.377778	3.31111			North	4	0.129032		North	17	0.278689
Northeast	RN	Pau dos Ferros	240940	0.136364	0.272727	0.136364	0	0.181818	0.181818	0	0	0.0909091	0.363636	0.363636	0.272727	0.136364	44	0.409091	3.31818			South	1	0.0322581		South	5	0.0819672
South	RS	Quaraí	431530	0.133333	0.355556	0.333333	0	0.0222222	0.155556	0	0	0	0.322222	0.588889	0.0888889	0.177778	45	0.488889	3.39778			Central-West	8	0.258065		Central-West	15	0.245902
Northeast	CE	Icó	230540	0.0909091	0.272727	0.272727	0	0.136364	0.204545	0	0	0.0227273	0.295455	0.511364	0.193182	0.136364	44	0.5	3.48864			Southeast	15	0.483871		Southeast	19	0.311475
Northeast	PB	Sousa	251620	0.155556	0.177778	0.266667	0	0.155556	0.155556	0	0	0.0888889	0.322222	0.433333	0.244444	0.0888889	45	0.511111	3.50889			sum	31			sum	61
Northeast	PE	Santa Cruz do Capibaribe	261250	0.0714286	0.261905	0.238095	0	0.166667	0.238095	0	0	0.0238095	0.285714	0.488095	0.22619	0.130952	42	0.5	3.52381
South	PR	Francisco Beltrão	410840	0.113636	0.272727	0.204545	0	0.136364	0.181818	0	0	0.0909091	0.318182	0.431818	0.25	0.136364	44	0.477273	3.53182
Northeast	SE	Lagarto	280350	0.2	0.15	0.025	0	0.2	0.225	0	0	0.2	0.375	0.2125	0.4125	0.075	40	0.45	3.57
Northeast	PE	Palmares	261000	0.111111	0.155556	0.288889	0	0.177778	0.222222	0	0	0.0444444	0.277778	0.477778	0.244444	0.0777778	45	0.555556	3.61333
North	PA	Marabá	150420	0.111111	0.288889	0.288889	0	0.0666667	0.2	0	0	0.0444444	0.288889	0.533333	0.177778	0.144444	45	0.533333	3.62444
Northeast	RN	Natal	240810	0.0769231	0.282051	0.153846	0	0.179487	0.153846	0	0	0.153846	0.307692	0.371795	0.320513	0.141026	39	0.461538	3.62821
South	RS	Santa Rosa	431720	0.0222222	0.177778	0.0666667	0	0.333333	0.244444	0	0	0.155556	0.277778	0.277778	0.444444	0.0888889	45	0.466667	3.68444
Central-West	DF	Brasília	530010	0.0888889	0.155556	0.2	0	0.2	0.288889	0	0	0.0666667	0.266667	0.422222	0.311111	0.0777778	45	0.555556	3.72889
Northeast	SE	Nossa Senhora da Glória	280450	0.179487	0.153846	0.025641	0	0.205128	0.128205	0	0	0.307692	0.358974	0.166667	0.474359	0.0769231	39	0.461538	3.76923
South	RS	Gravataí	430920	0.047619	0.0714286	0.166667	0.0238095	0.285714	0.261905	0	0	0.142857	0.238095	0.333333	0.416667	0.047619	42	0.571429	3.84286
Northeast	PI	Picos	220800	0.0666667	0.2	0.133333	0	0.2	0.244444	0	0	0.155556	0.266667	0.355556	0.377778	0.1	45	0.533333	3.86222
Northeast	BA	Serrinha	293050	0.0930233	0.139535	0.162791	0	0.186047	0.302326	0	0	0.116279	0.255814	0.383721	0.360465	0.0697674	43	0.581395	3.90465
North	AP	Macapá	160030	0	0.355556	0.533333	0	0	0.111111	0	0	0	0.177778	0.766667	0.0555556	0.177778	45	0.644444	3.90667
South	RS	Passo Fundo	431410	0.133333	0.133333	0.0222222	0.0222222	0.2	0.2	0	0	0.288889	0.311111	0.188889	0.488889	0.0777778	45	0.511111	3.91111
North	PA	Breves	150180	0.0222222	0.355556	0.4	0	0	0.2	0	0	0.0222222	0.2	0.677778	0.122222	0.177778	45	0.622222	3.94444
South	SC	São Miguel do Oeste	421720	0.0888889	0.111111	0.0666667	0	0.177778	0.333333	0.0222222	0.0222222	0.177778	0.233333	0.288889	0.444444	0.0888889	45	0.577778	3.95556		first quartile
Northeast	PB	Campina Grande	250400	0.0243902	0.121951	0.097561	0	0.292683	0.317073	0	0	0.146341	0.231707	0.317073	0.45122	0.0609756	41	0.560976	3.9561
North	PA	Altamira	150060	0.0465116	0.209302	0.744186	0	0	0	0	0	0	0.151163	0.848837	0	0.104651	43	0.744186	3.97209
Northeast	CE	Sobral	231290	0.0666667	0.2	0.111111	0	0.177778	0.266667	0	0	0.177778	0.255556	0.344444	0.4	0.1	45	0.555556	3.99111
South	PR	Paranavaí	411840	0.0888889	0.177778	0.133333	0	0.177778	0.2	0	0	0.222222	0.266667	0.322222	0.411111	0.0888889	45	0.555556	4
Southeast	MG	Patos de Minas	314800	0.0666667	0.111111	0.0444444	0	0.244444	0.288889	0	0.0222222	0.222222	0.244444	0.244444	0.5	0.0666667	45	0.555556	4.00222
North	AP	Calçoene	160020	0	0.222222	0.622222	0	0.0444444	0.111111	0	0	0	0.133333	0.788889	0.0777778	0.111111	45	0.733333	4.07111
Northeast	BA	Itaituba	150360	0.0238095	0.214286	0.47619	0.0238095	0.0238095	0.214286	0	0	0.0238095	0.154762	0.690476	0.142857	0.119048	42	0.714286	4.08571
Northeast	BA	Brumado	290460	0.0666667	0.244444	0.0222222	0	0.133333	0.333333	0	0	0.2	0.255556	0.311111	0.433333	0.122222	45	0.555556	4.12222
Northeast	CE	Fortaleza	230440	0.0454545	0.136364	0.204545	0	0.204545	0.204545	0	0	0.204545	0.215909	0.375	0.409091	0.0681818	44	0.613636	4.13636
North	TO	Gurupi	170950	0.0444444	0.0666667	0.133333	0	0.288889	0.2	0	0	0.266667	0.222222	0.266667	0.511111	0.0333333	45	0.6	4.17556
Southeast	MG	Juiz de Fora	313670	0.0227273	0.181818	0.0454545	0	0.25	0.181818	0	0	0.318182	0.238636	0.227273	0.534091	0.0909091	44	0.545455	4.20682
Northeast	AL	Maceió	270430	0.0222222	0.177778	0.4	0	0.0888889	0.222222	0	0	0.0888889	0.155556	0.6	0.244444	0.0888889	45	0.711111	4.23556
South	RS	Santa Maria	431690	0.0666667	0.133333	0.0666667	0	0.222222	0.177778	0	0	0.333333	0.244444	0.222222	0.533333	0.0666667	45	0.577778	4.26444
Central-West	GO	Morrinhos	521380	0.0222222	0.111111	0.222222	0	0.2	0.266667	0	0	0.177778	0.177778	0.411111	0.411111	0.0555556	45	0.666667	4.28222
North	PA	Redenção	150613	0	0.133333	0.333333	0	0.111111	0.422222	0	0	0	0.122222	0.611111	0.266667	0.0666667	45	0.755556	4.32222
Northeast	MA	São Luís	211130	0.0454545	0.159091	0.295455	0	0.0909091	0.25	0	0	0.159091	0.170455	0.5	0.329545	0.0795455	44	0.704545	4.35682
Central-West	GO	Posse	521830	0.0232558	0.186047	0.232558	0	0.0930233	0.348837	0	0	0.116279	0.162791	0.5	0.337209	0.0930233	43	0.697674	4.36047
North	TO	Araguaína	170210	0	0.194444	0.277778	0	0.138889	0.166667	0	0	0.222222	0.166667	0.458333	0.375	0.0972222	36	0.666667	4.36944
North	PA	Belém	150140	0.0666667	0.2	0.133333	0	0.0444444	0.4	0	0	0.155556	0.188889	0.433333	0.377778	0.1	45	0.688889	4.43778
Northeast	PB	Alagoa Grande	250030	0.0263158	0.131579	0.0526316	0	0.157895	0.473684	0	0	0.157895	0.171053	0.355263	0.473684	0.0657895	38	0.684211	4.46842
Northeast	CE	Crateús	230410	0.0222222	0.155556	0.333333	0	0.0666667	0.222222	0	0	0.2	0.133333	0.522222	0.344444	0.0777778	45	0.755556	4.58222
North	AM	São Gabriel da Cachoeira	130380	0	0	1	0	0	0	0	0	0	0	1	0	0	43	1	4.6
Central-West	GO	Iporá	521020	0.0444444	0.111111	0.222222	0	0.0888889	0.333333	0	0	0.2	0.144444	0.444444	0.411111	0.0555556	45	0.755556	4.62444
North	AM	Parintins	130340	0	0	0.964286	0	0	0.0357143	0	0	0	0	0.982143	0.0178571	0	28	1	4.62857
Northeast	SE	Aracaju	280030	0.0444444	0.0666667	0.0444444	0	0.155556	0.488889	0	0	0.2	0.155556	0.322222	0.522222	0.0333333	45	0.733333	4.65333
North	RR	Rorainópolis	1400472	0	0	0.911111	0	0	0.0888889	0	0	0	0	0.955556	0.0444444	0	45	1	4.67111
Central-West	MT	Confresa	510335	0.0222222	0.0888889	0.355556	0	0.0666667	0.333333	0	0	0.133333	0.1	0.566667	0.333333	0.0444444	45	0.822222	4.67778
Northeast	BA	Teixeira de Freitas	293135	0.0444444	0.177778	0.0444444	0	0.0888889	0.355556	0	0	0.288889	0.177778	0.311111	0.511111	0.0888889	45	0.688889	4.68222
Central-West	GO	Cristalina	520620	0.0888889	0.133333	0.0666667	0	0.0888889	0.266667	0	0	0.355556	0.2	0.266667	0.533333	0.0666667	45	0.688889	4.68889
Northeast	BA	Irecê	291460	0.0512821	0.0512821	0	0	0.179487	0.435897	0	0	0.282051	0.166667	0.24359	0.589744	0.025641	39	0.717949	4.72308
South	SC	Xanxerê	421950	0.0681818	0.0227273	0.0227273	0	0.227273	0.227273	0	0	0.431818	0.193182	0.147727	0.659091	0.0113636	44	0.681818	4.73409		Median
South	SC	Chapecó	420420	0	0.139535	0.0232558	0	0.232558	0.116279	0	0	0.488372	0.186047	0.151163	0.662791	0.0697674	43	0.627907	4.73721
Northeast	PE	Recife	261160	0	0.159091	0.204545	0	0.0454545	0.409091	0	0	0.181818	0.102273	0.488636	0.409091	0.0795455	44	0.795455	4.82727
North	TO	Dianópolis	170700	0	0.2	0.2	0	0.0666667	0.177778	0	0	0.355556	0.133333	0.388889	0.477778	0.1	45	0.733333	4.85556
South	PR	Maringá	411520	0.0222222	0.0444444	0.133333	0	0.177778	0.266667	0	0	0.355556	0.133333	0.288889	0.577778	0.0222222	45	0.755556	4.86667
Central-West	MT	Barra do Garças	510180	0.0243902	0.097561	0.195122	0	0.097561	0.268293	0	0	0.317073	0.121951	0.378049	0.5	0.0487805	41	0.780488	4.89512
Southeast	RJ	Volta Redonda	330630	0	0.133333	0.0666667	0	0.133333	0.311111	0	0	0.355556	0.133333	0.288889	0.577778	0.0666667	45	0.733333	4.91556
South	PR	Londrina	411370	0.0465116	0.0465116	0.0232558	0	0.0930233	0.465116	0.0232558	0	0.302326	0.116279	0.27907	0.581395	0.0465116	43	0.790698	4.96047
Southeast	MG	Belo Horizonte	310620	0	0.111111	0.0666667	0	0.111111	0.422222	0	0	0.288889	0.111111	0.333333	0.555556	0.0555556	45	0.777778	4.97778
Northeast	PB	João Pessoa	250750	0	0.0444444	0.177778	0	0.133333	0.377778	0	0	0.266667	0.0888889	0.388889	0.522222	0.0222222	45	0.822222	4.97778
North	AM	Coari	130120	0	0	0.545455	0	0	0.431818	0	0	0.0227273	0	0.761364	0.238636	0	44	1	4.99318
Southeast	MG	Teófilo Otoni	316860	0	0.097561	0.0243902	0	0.170732	0.292683	0	0	0.414634	0.134146	0.219512	0.646341	0.0487805	41	0.731707	4.99512
Central-West	MS	Ponta Porã	500660	0	0	0.0222222	0	0.266667	0.244444	0	0	0.466667	0.133333	0.144444	0.722222	0	45	0.733333	5.00222
North	RO	Vilhena	110030	0.0222222	0.0444444	0.244444	0	0.0444444	0.488889	0	0	0.155556	0.0666667	0.511111	0.422222	0.0222222	45	0.888889	5.01111
Central-West	GO	Jataí	521190	0	0.0666667	0.222222	0	0.0888889	0.355556	0	0	0.266667	0.0777778	0.433333	0.488889	0.0333333	45	0.844444	5.04
North	AC	Cruzeiro do Sul	120020	0	0	0.466667	0	0	0.511111	0	0	0.0222222	0	0.722222	0.277778	0	45	1	5.05556
North	AM	Humaitá	130170	0	0	0.5	0	0	0.454545	0	0	0.0454545	0	0.727273	0.272727	0	44	1	5.05909
North	TO	Palmas	172100	0.0222222	0.111111	0.244444	0	0	0.4	0	0	0.222222	0.0777778	0.5	0.422222	0.0555556	45	0.866667	5.06222
North	AC	Brasiléia	120010	0	0.0222222	0.444444	0	0	0.466667	0	0	0.0666667	0.0111111	0.688889	0.3	0.0111111	45	0.977778	5.06444
Central-West	GO	Goiânia	520870	0	0.111111	0.0888889	0	0.0888889	0.4	0	0	0.311111	0.1	0.344444	0.555556	0.0555556	45	0.8	5.07111
North	AP	Oiapoque	160050	0	0	0.0740741	0	0.222222	0.259259	0	0	0.444444	0.111111	0.203704	0.685185	0	27	0.777778	5.0963
North	RO	Porto Velho	110020	0	0.0222222	0.466667	0	0	0.4	0	0	0.111111	0.0111111	0.677778	0.311111	0.0111111	45	0.977778	5.10444
North	PA	Xinguara	150840	0	0.0930233	0.116279	0	0.116279	0.27907	0	0	0.395349	0.104651	0.302326	0.593023	0.0465116	43	0.790698	5.11163
Southeast	SP	Presidente Prudente	354140	0.0444444	0.0222222	0.0444444	0	0.155556	0.266667	0	0	0.466667	0.133333	0.188889	0.677778	0.0111111	45	0.777778	5.13333
North	RO	Jaru	110011	0	0	0.444444	0	0	0.444444	0	0	0.111111	0	0.666667	0.333333	0	45	1	5.18889
Central-West	MT	Água Boa	510020	0	0.0888889	0.111111	0	0.0444444	0.488889	0	0	0.266667	0.0666667	0.4	0.533333	0.0444444	45	0.866667	5.22667
Central-West	MT	Alta Floresta	510025	0	0.0222222	0.288889	0	0.0666667	0.311111	0	0	0.311111	0.0444444	0.455556	0.5	0.0111111	45	0.911111	5.26
North	AM	Manaus	130260	0	0	0.444444	0	0	0.355556	0	0	0.2	0	0.622222	0.377778	0	45	1	5.30444
North	AC	Rio Branco	120040	0	0.0454545	0.272727	0	0	0.454545	0	0	0.227273	0.0227273	0.522727	0.454545	0.0227273	44	0.954545	5.34091
Central-West	MS	Campo Grande	500270	0	0.0888889	0.133333	0	0.0222222	0.444444	0	0	0.311111	0.0555556	0.4	0.544444	0.0444444	45	0.888889	5.34889
South	PR	Foz do Iguaçu	410830	0	0.0444444	0.0222222	0	0.133333	0.333333	0	0	0.466667	0.0888889	0.211111	0.7	0.0222222	45	0.822222	5.36222		___________________
South	SC	Itajaí	420820	0.0227273	0	0.159091	0	0.0681818	0.409091	0	0	0.340909	0.0568182	0.363636	0.579545	0	44	0.909091	5.36364		4th quartile
Central-West	MT	Cuiabá	510340	0	0.0454545	0.136364	0	0.0454545	0.477273	0	0	0.295455	0.0454545	0.397727	0.556818	0.0227273	44	0.909091	5.37045
Southeast	MG	Montes Claros	314330	0.0222222	0	0.0666667	0	0.155556	0.2	0	0	0.555556	0.1	0.166667	0.733333	0	45	0.822222	5.39556
North	AM	Tabatinga	130406	0	0	0.25	0	0	0.590909	0	0	0.159091	0	0.545455	0.454545	0	44	1	5.40682
Southeast	MG	Uberaba	317010	0	0.2	0.05	0	0	0.25	0	0	0.5	0.1	0.275	0.625	0.1	40	0.8	5.41
North	RR	Boa Vista	140010	0	0	0.27907	0	0	0.534884	0	0	0.186047	0	0.546512	0.453488	0	43	1	5.4186
North	RO	Guajará Mirim	110010	0	0	0.351351	0	0	0.405405	0	0	0.243243	0	0.554054	0.445946	0	37	1	5.43514
Northeast	BA	Salvador	292740	0	0.0222222	0.155556	0	0.0666667	0.377778	0	0	0.377778	0.0444444	0.355556	0.6	0.0111111	45	0.911111	5.45333
Central-West	MT	Juína	510515	0	0	0.133333	0	0.0888889	0.4	0	0	0.377778	0.0444444	0.333333	0.622222	0	45	0.911111	5.45556
Southeast	ES	Aracruz	320060	0	0	0.225	0	0.025	0.475	0	0	0.275	0.0125	0.4625	0.525	0	40	0.975	5.485
Southeast	ES	Cachoeiro do Itapemirim	320120	0	0.0666667	0.0222222	0	0.0888889	0.333333	0	0	0.488889	0.0777778	0.222222	0.7	0.0333333	45	0.844444	5.48889
Southeast	MG	Governador Valadares	312770	0	0.0222222	0.0666667	0	0.0888889	0.4	0	0	0.422222	0.0555556	0.277778	0.666667	0.0111111	45	0.888889	5.5
Southeast	SP	São Sebastião	355070	0	0	0.184211	0	0	0.578947	0	0	0.236842	0	0.473684	0.526316	0	38	1	5.56053
Southeast	ES	Vitória	320530	0	0	0.0888889	0	0.111111	0.266667	0	0	0.533333	0.0555556	0.222222	0.722222	0	45	0.888889	5.61111
Northeast	BA	Itabuna	291480	0	0.0444444	0.0222222	0	0.111111	0.222222	0	0	0.6	0.0777778	0.155556	0.766667	0.0222222	45	0.844444	5.61778
Central-West	MS	Três Lagoas	500830	0	0.0263158	0.0789474	0	0.0263158	0.447368	0	0	0.421053	0.0263158	0.315789	0.657895	0.0131579	38	0.947368	5.70789
Central-West	MT	Rondonópolis	510760	0	0.0444444	0.0444444	0	0.0222222	0.444444	0	0	0.444444	0.0333333	0.288889	0.677778	0.0222222	45	0.933333	5.72667
Southeast	SP	São Paulo	355030	0	0	0.113636	0	0.0454545	0.386364	0	0	0.454545	0.0227273	0.306818	0.670455	0	44	0.954545	5.73182
Northeast	SE	Itabaiana	280290	0	0	0.025	0	0.15	0.125	0	0	0.7	0.075	0.0875	0.8375	0	40	0.85	5.735
Southeast	ES	Nova Venécia	320390	0	0.0681818	0.0681818	0	0.0227273	0.318182	0	0	0.522727	0.0454545	0.261364	0.693182	0.0340909	44	0.909091	5.73636
Southeast	RJ	Angra dos Reis	330010	0	0	0.155556	0	0	0.466667	0	0	0.377778	0	0.388889	0.611111	0	45	1	5.76667
North	RO	Cacoal	110004	0	0	0.243902	0	0	0.317073	0	0	0.439024	0	0.402439	0.597561	0	41	1	5.77561
Southeast	RJ	Rio de Janeiro	330455	0	0	0.155556	0	0	0.444444	0	0	0.4	0	0.377778	0.622222	0	45	1	5.79556
Southeast	SP	Sorocaba	355220	0	0	0.0909091	0	0.0454545	0.318182	0	0	0.545455	0.0227273	0.25	0.727273	0	44	0.954545	5.86818
Southeast	MG	Coronel Fabriciano	311940	0	0	0.0681818	0	0.0454545	0.340909	0	0	0.545455	0.0227273	0.238636	0.738636	0	44	0.954545	5.88636
Central-West	MS	Dourados	500370	0	0	0	0	0.0526316	0.394737	0	0	0.552632	0.0263158	0.197368	0.776316	0	38	0.947368	5.92368
Central-West	MT	Pontes e Lacerda	510675	0	0	0.0666667	0	0	0.466667	0	0	0.466667	0	0.3	0.7	0	45	1	5.95333
Central-West	MT	Sinop	510790	0	0	0.0444444	0	0.0222222	0.355556	0	0	0.577778	0.0111111	0.222222	0.766667	0	45	0.977778	6.03333
Southeast	RJ	Campos dos Goytacazes	330100	0	0	0.0444444	0	0.0222222	0.266667	0	0	0.666667	0.0111111	0.177778	0.811111	0	45	0.977778	6.14889
Southeast	SP	Ribeirão Preto	354340	0	0	0	0	0	0.4	0	0	0.6	0	0.2	0.8	0	45	1	6.18
Central-West	MS	Corumbá	500320	0	0.0238095	0	0	0.047619	0.119048	0	0	0.809524	0.0357143	0.0714286	0.892857	0.0119048	42	0.928571	6.20476
