# Supplementary material for: Kdr genotyping in Aedes aegypti from Brazil on a nation-wide scale from 2017 to 2018
Source: Sci Rep. 2020 Aug 6;10:13267. doi: 10.1038/s41598-020-70029-7 (PMC7414026; doi:10.1038/s41598-020-70029-7)
Supplement: Supplementary file 2 — Supplementary Information 2. [file 41598_2020_70029_MOESM2_ESM.xlsx]

## Sheet: Sheet1
Kdr genotyping in Aedes aegypti from Brazil on a nation-wide scale from 2017 to 2018
Monique de Melo Costa, Kauara B. Campos, Luiz Paulo Brito, Emmanuel Roux, Cynara de Melo Rodovalho, Diogo Fernandes Bellinato, José Bento Pereira Lima, Ademir Jesus Martins
Supplementary Table S2. Genotypic and allelic frequencies in the V410L, V1016I and F1534C kdr SNPs in Aedes aegypti from Brazil (2017-2018).
				1016					1534					1016					1534					1014
				Genotypic frequencies			Allelic frequencies		Genotypic frequencies			Allelic frequencies		Genotypic frequencies			Allelic frequencies		Genotypic frequencies			Allelic frequencies		Genotypic frequencies			Allelic frequencies
Macro Region	State	City	IBGE code	Val/Val	Val/Ile	Ile/Ile	Val	Ile	Phe/Phe	Phe/Cys	Cys/Cys	Phe	Cys	Val/Val	Val/Ile	Ile/Ile	Val	Ile	Phe/Phe	Phe/Cys	Cys/Cys	Phe	Cys	Val/Val	Val/Leu	Leu/Leu	Val	Leu
Northeast	PI	Floriano	220390	0.931818	0.0681818	0	0.965909	0.0340909	0.288889	0.488889	0.222222	0.533333	0.466667	0.931818	0.0681818	0	0.965909	0.0340909	0.288889	0.488889	0.222222	0.533333	0.466667
Northeast	PI	Parnaíba	220770	0.844444	0.155556	0	0.922222	0.0777778	0.222222	0.577778	0.2	0.511111	0.488889	0.844444	0.155556	0	0.922222	0.0777778	0.222222	0.577778	0.2	0.511111	0.488889
Northeast	PI	Teresina	221100	0.810811	0.189189	0	0.905405	0.0945946	0.522388	0.283582	0.19403	0.664179	0.335821	0.810811	0.189189	0	0.905405	0.0945946	0.522388	0.283582	0.19403	0.664179	0.335821	0.885714	0.1	0.0142857	0.935714	0.0642857
Northeast	PI	Picos	220800	0.4	0.444444	0.155556	0.622222	0.377778	0.0666667	0.4	0.533333	0.266667	0.733333	0.4	0.444444	0.155556	0.622222	0.377778	0.0666667	0.4	0.533333	0.266667	0.733333
Northeast	RN	Jardim do Seridó	240570	0.822222	0.155556	0.0222222	0.9	0.1	0.522727	0.409091	0.0681818	0.727273	0.272727	0.822222	0.155556	0.0222222	0.9	0.1	0.522727	0.409091	0.0681818	0.727273	0.272727
Northeast	PI	São Raimundo Nonato	221060	0.955556	0.0444444	0	0.977778	0.0222222	0.0909091	0.454545	0.454545	0.318182	0.681818	0.955556	0.0444444	0	0.977778	0.0222222	0.0909091	0.454545	0.454545	0.318182	0.681818
North	PA	Tucurui	150790	1	0	0	1	0	0.177778	0.422222	0.4	0.388889	0.611111	1	0	0	1	0	0.177778	0.422222	0.4	0.388889	0.611111
North	PA	Breves	150180	0.777778	0.2	0.0222222	0.877778	0.122222	0.0222222	0.355556	0.622222	0.2	0.8	0.777778	0.2	0.0222222	0.877778	0.122222	0.0222222	0.355556	0.622222	0.2	0.8
North	PA	Marabá	150420	0.688889	0.266667	0.0444444	0.822222	0.177778	0.111111	0.355556	0.533333	0.288889	0.711111	0.688889	0.266667	0.0444444	0.822222	0.177778	0.111111	0.355556	0.533333	0.288889	0.711111
North	RO	Vilhena	110030	0.311111	0.533333	0.155556	0.577778	0.422222	0.0222222	0.0888889	0.888889	0.0666667	0.933333	0.311111	0.533333	0.155556	0.577778	0.422222	0.0222222	0.0888889	0.888889	0.0666667	0.933333
Northeast	RN	Mossoró	240800	0.755556	0.244444	0	0.877778	0.122222	0.222222	0.488889	0.288889	0.466667	0.533333	0.755556	0.244444	0	0.877778	0.122222	0.222222	0.488889	0.288889	0.466667	0.533333
North	RO	Jaru	110011	0.444444	0.444444	0.111111	0.666667	0.333333	0	0	1	0	1	0.444444	0.444444	0.111111	0.666667	0.333333	0	0	1	0	1
North	RO	Porto Velho	110020	0.488889	0.4	0.111111	0.688889	0.311111	0	0.0222222	0.977778	0.0111111	0.988889	0.488889	0.4	0.111111	0.688889	0.311111	0	0.0222222	0.977778	0.0111111	0.988889	0.477273	0.409091	0.113636	0.681818	0.318182
North	RO	Cacoal	110004	0.243902	0.317073	0.439024	0.402439	0.597561	0	0	1	0	1	0.243902	0.317073	0.439024	0.402439	0.597561	0	0	1	0	1
North	RR	Boa Vista	140010	0.272727	0.522727	0.204545	0.534091	0.465909	0	0	1	0	1	0.272727	0.522727	0.204545	0.534091	0.465909	0	0	1	0	1	0.288889	0.511111	0.2	0.544444	0.455556
Southeast	SP	Ribeirão Preto	354340	0	0.4	0.6	0.2	0.8	0	0	1	0	1	0	0.4	0.6	0.2	0.8	0	0	1	0	1
North	RO	Guajará Mirim	110010	0.341463	0.439024	0.219512	0.560976	0.439024	0	0	1	0	1	0.341463	0.439024	0.219512	0.560976	0.439024	0	0	1	0	1	0.358974	0.410256	0.230769	0.564103	0.435897
Southeast	SP	Sorocaba	355220	0.0909091	0.363636	0.545455	0.272727	0.727273	0	0.0444444	0.955556	0.0222222	0.977778	0.0909091	0.363636	0.545455	0.272727	0.727273	0	0.0444444	0.955556	0.0222222	0.977778
Northeast	RN	Pau dos Ferros	240940	0.555556	0.355556	0.0888889	0.733333	0.266667	0.136364	0.454545	0.409091	0.363636	0.636364	0.555556	0.355556	0.0888889	0.733333	0.266667	0.136364	0.454545	0.409091	0.363636	0.636364
Central-West	MS	Campo Grande	500270	0.222222	0.466667	0.311111	0.455556	0.544444	0	0.111111	0.888889	0.0555556	0.944444	0.222222	0.466667	0.311111	0.455556	0.544444	0	0.111111	0.888889	0.0555556	0.944444	0.244444	0.444444	0.311111	0.466667	0.533333
Northeast	PE	Recife	261160	0.363636	0.454545	0.181818	0.590909	0.409091	0	0.204545	0.795455	0.102273	0.897727	0.363636	0.454545	0.181818	0.590909	0.409091	0	0.204545	0.795455	0.102273	0.897727	0.363636	0.454545	0.181818	0.590909	0.409091
Northeast	PE	Palmares	261000	0.555556	0.4	0.0444444	0.755556	0.244444	0.111111	0.333333	0.555556	0.277778	0.722222	0.555556	0.4	0.0444444	0.755556	0.244444	0.111111	0.333333	0.555556	0.277778	0.722222
Southeast	SP	Presidente Prudente	354140	0.111111	0.422222	0.466667	0.322222	0.677778	0.0444444	0.177778	0.777778	0.133333	0.866667	0.111111	0.422222	0.466667	0.322222	0.677778	0.0444444	0.177778	0.777778	0.133333	0.866667
Southeast	MG	Uberaba	317010	0.25	0.25	0.5	0.375	0.625	0	0.227273	0.772727	0.113636	0.886364	0.25	0.25	0.5	0.375	0.625	0	0.227273	0.772727	0.113636	0.886364
Southeast	RJ	Campos dos Goytacazes	330100	0.0444444	0.288889	0.666667	0.188889	0.811111	0	0.0222222	0.977778	0.0111111	0.988889	0.0444444	0.288889	0.666667	0.188889	0.811111	0	0.0222222	0.977778	0.0111111	0.988889
Central-West	MS	Ponta Porã	500660	0.0222222	0.511111	0.466667	0.277778	0.722222	0	0.266667	0.733333	0.133333	0.866667	0.0222222	0.511111	0.466667	0.277778	0.722222	0	0.266667	0.733333	0.133333	0.866667
South	PR	Paranavaí	411840	0.4	0.377778	0.222222	0.588889	0.411111	0.0888889	0.355556	0.555556	0.266667	0.733333	0.4	0.377778	0.222222	0.588889	0.411111	0.0888889	0.355556	0.555556	0.266667	0.733333
Southeast	MG	Montes Claros	314330	0.0888889	0.355556	0.555556	0.266667	0.733333	0.0222222	0.155556	0.822222	0.1	0.9	0.0888889	0.355556	0.555556	0.266667	0.733333	0.0222222	0.155556	0.822222	0.1	0.9
Southeast	SP	São Paulo	355030	0.111111	0.422222	0.466667	0.322222	0.677778	0	0.0454545	0.954545	0.0227273	0.977273	0.111111	0.422222	0.466667	0.322222	0.677778	0	0.0454545	0.954545	0.0227273	0.977273	0.139535	0.44186	0.418605	0.360465	0.639535
Northeast	CE	Sobral	231290	0.377778	0.444444	0.177778	0.6	0.4	0.0666667	0.377778	0.555556	0.255556	0.744444	0.377778	0.444444	0.177778	0.6	0.4	0.0666667	0.377778	0.555556	0.255556	0.744444
Northeast	CE	Juazeiro do Norte	230730	0.545455	0.431818	0.0227273	0.761364	0.238636	0.2	0.444444	0.355556	0.422222	0.577778	0.545455	0.431818	0.0227273	0.761364	0.238636	0.2	0.444444	0.355556	0.422222	0.577778
Northeast	CE	Fortaleza	230440	0.386364	0.409091	0.204545	0.590909	0.409091	0.0444444	0.355556	0.6	0.222222	0.777778	0.386364	0.409091	0.204545	0.590909	0.409091	0.0444444	0.355556	0.6	0.222222	0.777778	0.409091	0.386364	0.204545	0.602273	0.397727
Northeast	CE	Crateús	230410	0.511111	0.288889	0.2	0.655556	0.344444	0.0222222	0.222222	0.755556	0.133333	0.866667	0.511111	0.288889	0.2	0.655556	0.344444	0.0222222	0.222222	0.755556	0.133333	0.866667
Northeast	CE	Icó	230540	0.636364	0.340909	0.0227273	0.806818	0.193182	0.0909091	0.409091	0.5	0.295455	0.704545	0.636364	0.340909	0.0227273	0.806818	0.193182	0.0909091	0.409091	0.5	0.295455	0.704545
North	TO	Gurupi	170950	0.244444	0.488889	0.266667	0.488889	0.511111	0.0444444	0.355556	0.6	0.222222	0.777778	0.244444	0.488889	0.266667	0.488889	0.511111	0.0444444	0.355556	0.6	0.222222	0.777778
North	TO	Dianópolis	170700	0.4	0.244444	0.355556	0.522222	0.477778	0	0.266667	0.733333	0.133333	0.866667	0.4	0.244444	0.355556	0.522222	0.477778	0	0.266667	0.733333	0.133333	0.866667
Southeast	MG	Juiz de Fora	313670	0.244444	0.422222	0.333333	0.455556	0.544444	0.0227273	0.431818	0.545455	0.238636	0.761364	0.244444	0.422222	0.333333	0.455556	0.544444	0.0227273	0.431818	0.545455	0.238636	0.761364
Northeast	BA	Salvador	292740	0.177778	0.444444	0.377778	0.4	0.6	0	0.0888889	0.911111	0.0444444	0.955556	0.177778	0.444444	0.377778	0.4	0.6	0	0.0888889	0.911111	0.0444444	0.955556	0.159091	0.431818	0.409091	0.375	0.625
Northeast	PE	Araripina	260110	0.636364	0.318182	0.0454545	0.795455	0.204545	0.177778	0.4	0.422222	0.377778	0.622222	0.636364	0.318182	0.0454545	0.795455	0.204545	0.177778	0.4	0.422222	0.377778	0.622222
Northeast	PE	Santa Cruz do Capibaribe	261250	0.55814	0.395349	0.0465116	0.755814	0.244186	0.0681818	0.431818	0.5	0.284091	0.715909	0.55814	0.395349	0.0465116	0.755814	0.244186	0.0681818	0.431818	0.5	0.284091	0.715909
Northeast	RN	Natal	240810	0.512195	0.341463	0.146341	0.682927	0.317073	0.0714286	0.452381	0.47619	0.297619	0.702381	0.512195	0.341463	0.146341	0.682927	0.317073	0.0714286	0.452381	0.47619	0.297619	0.702381	0.5	0.325	0.175	0.6625	0.3375
Central-West	MS	Corumbá	500320	0.0232558	0.186047	0.790698	0.116279	0.883721	0	0.0697674	0.930233	0.0348837	0.965116	0.0232558	0.186047	0.790698	0.116279	0.883721	0	0.0697674	0.930233	0.0348837	0.965116
Central-West	MS	Dourados	500370	0.0487805	0.414634	0.536585	0.256098	0.743902	0	0.0731707	0.926829	0.0365854	0.963415	0.0487805	0.414634	0.536585	0.256098	0.743902	0	0.0731707	0.926829	0.0365854	0.963415
Southeast	SP	São Sebastião	355070	0.205128	0.564103	0.230769	0.487179	0.512821	0	0	1	0	1	0.205128	0.564103	0.230769	0.487179	0.512821	0	0	1	0	1
Northeast	BA	Irecê	291460	0.1	0.6	0.3	0.4	0.6	0.0697674	0.232558	0.697674	0.186047	0.813953	0.1	0.6	0.3	0.4	0.6	0.0697674	0.232558	0.697674	0.186047	0.813953
Central-West	MS	Três Lagoas	500830	0.105263	0.473684	0.421053	0.342105	0.657895	0	0.0454545	0.954545	0.0227273	0.977273	0.105263	0.473684	0.421053	0.342105	0.657895	0	0.0454545	0.954545	0.0227273	0.977273
Northeast	BA	Serrinha	293050	0.395349	0.488372	0.116279	0.639535	0.360465	0.0888889	0.311111	0.6	0.244444	0.755556	0.395349	0.488372	0.116279	0.639535	0.360465	0.0888889	0.311111	0.6	0.244444	0.755556
Northeast	BA	Brumado	290460	0.333333	0.466667	0.2	0.566667	0.433333	0.0666667	0.377778	0.555556	0.255556	0.744444	0.333333	0.466667	0.2	0.566667	0.433333	0.0666667	0.377778	0.555556	0.255556	0.744444
Northeast	BA	Teixeira de Freitas	293135	0.266667	0.444444	0.288889	0.488889	0.511111	0.0444444	0.266667	0.688889	0.177778	0.822222	0.266667	0.444444	0.288889	0.488889	0.511111	0.0444444	0.266667	0.688889	0.177778	0.822222
Northeast	BA	Itabuna	291480	0.0666667	0.333333	0.6	0.233333	0.766667	0	0.155556	0.844444	0.0777778	0.922222	0.0666667	0.333333	0.6	0.233333	0.766667	0	0.155556	0.844444	0.0777778	0.922222
Northeast	SE	Aracaju	280030	0.155556	0.644444	0.2	0.477778	0.522222	0.0444444	0.222222	0.733333	0.155556	0.844444	0.155556	0.644444	0.2	0.477778	0.522222	0.0444444	0.222222	0.733333	0.155556	0.844444	0.155556	0.666667	0.177778	0.488889	0.511111
Northeast	SE	Lagarto	280350	0.365854	0.414634	0.219512	0.573171	0.426829	0.186047	0.325581	0.488372	0.348837	0.651163	0.365854	0.414634	0.219512	0.573171	0.426829	0.186047	0.325581	0.488372	0.348837	0.651163
Northeast	SE	Itabaiana	280290	0.0243902	0.292683	0.682927	0.170732	0.829268	0	0.139535	0.860465	0.0697674	0.930233	0.0243902	0.292683	0.682927	0.170732	0.829268	0	0.139535	0.860465	0.0697674	0.930233
Northeast	SE	Nossa Senhora da Glória	280450	0.35	0.35	0.3	0.525	0.475	0.204545	0.340909	0.454545	0.375	0.625	0.35	0.35	0.3	0.525	0.475	0.204545	0.340909	0.454545	0.375	0.625
Northeast	MA	São Luís	211130	0.511111	0.333333	0.155556	0.677778	0.322222	0.0454545	0.25	0.704545	0.170455	0.829545	0.511111	0.333333	0.155556	0.677778	0.322222	0.0454545	0.25	0.704545	0.170455	0.829545	0.522727	0.340909	0.136364	0.693182	0.306818
Southeast	MG	Teófilo Otoni	316860	0.121951	0.463415	0.414634	0.353659	0.646341	0.0454545	0.25	0.704545	0.170455	0.829545	0.121951	0.463415	0.414634	0.353659	0.646341	0.0454545	0.25	0.704545	0.170455	0.829545
South	PR	Francisco Beltrão	410840	0.590909	0.318182	0.0909091	0.75	0.25	0.113636	0.409091	0.477273	0.318182	0.681818	0.590909	0.318182	0.0909091	0.75	0.25	0.113636	0.409091	0.477273	0.318182	0.681818
South	PR	Foz do Iguaçu	410830	0.0666667	0.466667	0.466667	0.3	0.7	0	0.177778	0.822222	0.0888889	0.911111	0.0666667	0.466667	0.466667	0.3	0.7	0	0.177778	0.822222	0.0888889	0.911111
South	PR	Maringá	411520	0.2	0.444444	0.355556	0.422222	0.577778	0.0222222	0.222222	0.755556	0.133333	0.866667	0.2	0.444444	0.355556	0.422222	0.577778	0.0222222	0.222222	0.755556	0.133333	0.866667
North	AP	Macapá	160030	0.888889	0.111111	0	0.944444	0.0555556	0	0.355556	0.644444	0.177778	0.822222	0.888889	0.111111	0	0.944444	0.0555556	0	0.355556	0.644444	0.177778	0.822222	0.866667	0.133333	0	0.933333	0.0666667
Central-West	MT	Cuiabá	510340	0.181818	0.522727	0.295455	0.443182	0.556818	0.0222222	0.0888889	0.888889	0.0666667	0.933333	0.181818	0.522727	0.295455	0.443182	0.556818	0.0222222	0.0888889	0.888889	0.0666667	0.933333	0.2	0.511111	0.288889	0.455556	0.544444
Central-West	MT	Sinop	510790	0.0444444	0.377778	0.577778	0.233333	0.766667	0	0.0222222	0.977778	0.0111111	0.988889	0.0444444	0.377778	0.577778	0.233333	0.766667	0	0.0222222	0.977778	0.0111111	0.988889
Central-West	MT	Barra do Garças	510180	0.309524	0.380952	0.309524	0.5	0.5	0.0238095	0.190476	0.785714	0.119048	0.880952	0.309524	0.380952	0.309524	0.5	0.5	0.0238095	0.190476	0.785714	0.119048	0.880952
Central-West	MT	Rondonópolis	510760	0.0888889	0.466667	0.444444	0.322222	0.677778	0	0.0666667	0.933333	0.0333333	0.966667	0.0888889	0.466667	0.444444	0.322222	0.677778	0	0.0666667	0.933333	0.0333333	0.966667
South	PR	Londrina	411370	0.116279	0.55814	0.325581	0.395349	0.604651	0.0697674	0.139535	0.790698	0.139535	0.860465	0.116279	0.55814	0.325581	0.395349	0.604651	0.0697674	0.139535	0.790698	0.139535	0.860465
North	AM	Manaus	130260	0.444444	0.355556	0.2	0.622222	0.377778	0	0	1	0	1	0.444444	0.355556	0.2	0.622222	0.377778	0	0	1	0	1	0.431818	0.363636	0.204545	0.613636	0.386364
North	AM	Humaitá	130170	0.5	0.454545	0.0454545	0.727273	0.272727	0	0	1	0	1	0.5	0.454545	0.0454545	0.727273	0.272727	0	0	1	0	1
North	AM	Coari	130120	0.545455	0.431818	0.0227273	0.761364	0.238636	0	0.0222222	0.977778	0.0111111	0.988889	0.545455	0.431818	0.0227273	0.761364	0.238636	0	0.0222222	0.977778	0.0111111	0.988889
North	AM	Parintins	130340	0.964286	0.0357143	0	0.982143	0.0178571	0	0	1	0	1	0.964286	0.0357143	0	0.982143	0.0178571	0	0	1	0	1
North	PA	Xinguara	150840	0.209302	0.395349	0.395349	0.406977	0.593023	0	0.204545	0.795455	0.102273	0.897727	0.209302	0.395349	0.395349	0.406977	0.593023	0	0.204545	0.795455	0.102273	0.897727
North	PA	Altamira	150060	1	0	0	1	0	0.0465116	0.209302	0.744186	0.151163	0.848837	1	0	0	1	0	0.0465116	0.209302	0.744186	0.151163	0.848837
North	PA	Redenção	150613	0.466667	0.533333	0	0.733333	0.266667	0	0.244444	0.755556	0.122222	0.877778	0.466667	0.533333	0	0.733333	0.266667	0	0.244444	0.755556	0.122222	0.877778
North	TO	Araguaína	170210	0.487805	0.317073	0.195122	0.646341	0.353659	0	0.333333	0.666667	0.166667	0.833333	0.487805	0.317073	0.195122	0.646341	0.353659	0	0.333333	0.666667	0.166667	0.833333
North	TO	Palmas	172100	0.377778	0.4	0.222222	0.577778	0.422222	0.0222222	0.111111	0.866667	0.0777778	0.922222	0.377778	0.4	0.222222	0.577778	0.422222	0.0222222	0.111111	0.866667	0.0777778	0.922222	0.386364	0.386364	0.227273	0.579545	0.420455
Central-West	DF	Brasília	530010	0.444444	0.488889	0.0666667	0.688889	0.311111	0.0888889	0.355556	0.555556	0.266667	0.733333	0.444444	0.488889	0.0666667	0.688889	0.311111	0.0888889	0.355556	0.555556	0.266667	0.733333	0.533333	0.355556	0.111111	0.711111	0.288889
North	AM	Tabatinga	130406	0.25	0.590909	0.159091	0.545455	0.454545	0	0	1	0	1	0.25	0.590909	0.159091	0.545455	0.454545	0	0	1	0	1
North	AM	São Gabriel da Cachoeira	130380	1	0	0	1	0	0	0	1	0	1	1	0	0	1	0	0	0	1	0	1	1	0	0	1	0
Southeast	RJ	Rio de Janeiro	330455	0.155556	0.444444	0.4	0.377778	0.622222	0	0	1	0	1	0.155556	0.444444	0.4	0.377778	0.622222	0	0	1	0	1	0.155556	0.444444	0.4	0.377778	0.622222
Southeast	RJ	Angra dos Reis	330010	0.155556	0.466667	0.377778	0.388889	0.611111	0	0	1	0	1	0.155556	0.466667	0.377778	0.388889	0.611111	0	0	1	0	1
Southeast	ES	Vitória	320530	0.0888889	0.377778	0.533333	0.277778	0.722222	0	0.111111	0.888889	0.0555556	0.944444	0.0888889	0.377778	0.533333	0.277778	0.722222	0	0.111111	0.888889	0.0555556	0.944444	0.0888889	0.333333	0.577778	0.255556	0.744444
Southeast	ES	Cachoeiro do Itapemirim	320120	0.0888889	0.422222	0.488889	0.3	0.7	0	0.155556	0.844444	0.0777778	0.922222	0.0888889	0.422222	0.488889	0.3	0.7	0	0.155556	0.844444	0.0777778	0.922222
Southeast	ES	Nova Venécia	320390	0.136364	0.340909	0.522727	0.306818	0.693182	0.0222222	0.0888889	0.888889	0.0666667	0.933333	0.136364	0.340909	0.522727	0.306818	0.693182	0.0222222	0.0888889	0.888889	0.0666667	0.933333
Southeast	ES	Aracruz	320060	0.209302	0.488372	0.302326	0.453488	0.546512	0	0.0238095	0.97619	0.0119048	0.988095	0.209302	0.488372	0.302326	0.453488	0.546512	0	0.0238095	0.97619	0.0119048	0.988095
Southeast	MG	Belo Horizonte	310620	0.177778	0.533333	0.288889	0.444444	0.555556	0	0.222222	0.777778	0.111111	0.888889	0.177778	0.533333	0.288889	0.444444	0.555556	0	0.222222	0.777778	0.111111	0.888889	0.2	0.533333	0.266667	0.466667	0.533333
North	AC	Cruzeiro do Sul	120020	0.466667	0.511111	0.0222222	0.722222	0.277778	0	0	1	0	1	0.466667	0.511111	0.0222222	0.722222	0.277778	0	0	1	0	1
North	AL	Arapiraca	270030	0.555556	0.355556	0.0888889	0.733333	0.266667	0.0888889	0.533333	0.377778	0.355556	0.644444	0.555556	0.355556	0.0888889	0.733333	0.266667	0.0888889	0.533333	0.377778	0.355556	0.644444
Central-West	MT	Alta Floresta	510025	0.311111	0.377778	0.311111	0.5	0.5	0	0.0888889	0.911111	0.0444444	0.955556	0.311111	0.377778	0.311111	0.5	0.5	0	0.0888889	0.911111	0.0444444	0.955556
Central-West	MT	Água Boa	510020	0.2	0.533333	0.266667	0.466667	0.533333	0	0.133333	0.866667	0.0666667	0.933333	0.2	0.533333	0.266667	0.466667	0.533333	0	0.133333	0.866667	0.0666667	0.933333
Central-West	MT	Confresa	510335	0.466667	0.4	0.133333	0.666667	0.333333	0.0222222	0.155556	0.822222	0.1	0.9	0.466667	0.4	0.133333	0.666667	0.333333	0.0222222	0.155556	0.822222	0.1	0.9
Central-West	MT	Juína	510515	0.133333	0.488889	0.377778	0.377778	0.622222	0	0.0888889	0.911111	0.0444444	0.955556	0.133333	0.488889	0.377778	0.377778	0.622222	0	0.0888889	0.911111	0.0444444	0.955556
Northeast	PB	Alagoa Grande	250030	0.210526	0.631579	0.157895	0.526316	0.473684	0.0227273	0.272727	0.704545	0.159091	0.840909	0.210526	0.631579	0.157895	0.526316	0.473684	0.0227273	0.272727	0.704545	0.159091	0.840909
Northeast	PB	João Pessoa	250750	0.222222	0.511111	0.266667	0.477778	0.522222	0	0.177778	0.822222	0.0888889	0.911111	0.222222	0.511111	0.266667	0.477778	0.522222	0	0.177778	0.822222	0.0888889	0.911111	0.222222	0.511111	0.266667	0.477778	0.522222
Northeast	PB	Campina Grande	250400	0.243902	0.609756	0.146341	0.54878	0.45122	0.0222222	0.377778	0.6	0.211111	0.788889	0.243902	0.609756	0.146341	0.54878	0.45122	0.0222222	0.377778	0.6	0.211111	0.788889
Northeast	PB	Sousa	251620	0.6	0.311111	0.0888889	0.755556	0.244444	0.155556	0.333333	0.511111	0.322222	0.677778	0.6	0.311111	0.0888889	0.755556	0.244444	0.155556	0.333333	0.511111	0.322222	0.677778
Southeast	MG	Governador Valadares	312770	0.0888889	0.488889	0.422222	0.333333	0.666667	0	0.111111	0.888889	0.0555556	0.944444	0.0888889	0.488889	0.422222	0.333333	0.666667	0	0.111111	0.888889	0.0555556	0.944444
Southeast	MG	Patos de Minas	314800	0.222222	0.533333	0.244444	0.488889	0.511111	0.0666667	0.377778	0.555556	0.255556	0.744444	0.222222	0.533333	0.244444	0.488889	0.511111	0.0666667	0.377778	0.555556	0.255556	0.744444
Central-West	MT	Pontes e Lacerda	510675	0.0666667	0.466667	0.466667	0.3	0.7	0	0	1	0	1	0.0666667	0.466667	0.466667	0.3	0.7	0	0	1	0	1
Central-West	GO	Goiânia	520870	0.2	0.488889	0.311111	0.444444	0.555556	0	0.2	0.8	0.1	0.9	0.2	0.488889	0.311111	0.444444	0.555556	0	0.2	0.8	0.1	0.9	0.2	0.488889	0.311111	0.444444	0.555556
Central-West	GO	Iporá	521020	0.377778	0.422222	0.2	0.588889	0.411111	0.0444444	0.2	0.755556	0.144444	0.855556	0.377778	0.422222	0.2	0.588889	0.411111	0.0444444	0.2	0.755556	0.144444	0.855556
Central-West	GO	Jataí	521190	0.288889	0.444444	0.266667	0.511111	0.488889	0	0.155556	0.844444	0.0777778	0.922222	0.288889	0.444444	0.266667	0.511111	0.488889	0	0.155556	0.844444	0.0777778	0.922222
Southeast	RJ	Volta Redonda	330630	0.2	0.444444	0.355556	0.422222	0.577778	0	0.266667	0.733333	0.133333	0.866667	0.2	0.444444	0.355556	0.422222	0.577778	0	0.266667	0.733333	0.133333	0.866667
North	AC	Brasiléia	120010	0.466667	0.466667	0.0666667	0.7	0.3	0	0.0222222	0.977778	0.0111111	0.988889	0.466667	0.466667	0.0666667	0.7	0.3	0	0.0222222	0.977778	0.0111111	0.988889
North	AC	Rio Branco	120040	0.318182	0.454545	0.227273	0.545455	0.454545	0	0.0454545	0.954545	0.0227273	0.977273	0.318182	0.454545	0.227273	0.545455	0.454545	0	0.0454545	0.954545	0.0227273	0.977273	0.311111	0.466667	0.222222	0.544444	0.455556
North	PA	Belém	150140	0.4	0.444444	0.155556	0.622222	0.377778	0.0666667	0.244444	0.688889	0.188889	0.811111	0.4	0.444444	0.155556	0.622222	0.377778	0.0666667	0.244444	0.688889	0.188889	0.811111	0.422222	0.422222	0.155556	0.633333	0.366667
Northeast	AL	Maceió	270430	0.6	0.311111	0.0888889	0.755556	0.244444	0.0222222	0.266667	0.711111	0.155556	0.844444	0.6	0.311111	0.0888889	0.755556	0.244444	0.0222222	0.266667	0.711111	0.155556	0.844444	0.6	0.311111	0.0888889	0.755556	0.244444
South	SC	Xanxerê	421950	0.111111	0.466667	0.422222	0.344444	0.655556	0.0681818	0.25	0.681818	0.193182	0.806818	0.111111	0.466667	0.422222	0.344444	0.655556	0.0681818	0.25	0.681818	0.193182	0.806818
South	SC	Itajaí	420820	0.181818	0.477273	0.340909	0.420455	0.579545	0.0222222	0.0888889	0.888889	0.0666667	0.933333	0.181818	0.477273	0.340909	0.420455	0.579545	0.0222222	0.0888889	0.888889	0.0666667	0.933333
South	SC	Chapecó	420420	0.162791	0.348837	0.488372	0.337209	0.662791	0	0.355556	0.644444	0.177778	0.822222	0.162791	0.348837	0.488372	0.337209	0.662791	0	0.355556	0.644444	0.177778	0.822222
Southeast	MG	Coronel Fabriciano	311940	0.0681818	0.386364	0.545455	0.261364	0.738636	0	0.0444444	0.955556	0.0222222	0.977778	0.0681818	0.386364	0.545455	0.261364	0.738636	0	0.0444444	0.955556	0.0222222	0.977778
South	SC	São Miguel do Oeste	421720	0.266667	0.511111	0.222222	0.522222	0.477778	0.111111	0.311111	0.577778	0.266667	0.733333	0.266667	0.511111	0.222222	0.522222	0.477778	0.111111	0.311111	0.577778	0.266667	0.733333
Central-West	GO	Cristalina	520620	0.288889	0.355556	0.355556	0.466667	0.533333	0.0888889	0.222222	0.688889	0.2	0.8	0.288889	0.355556	0.355556	0.466667	0.533333	0.0888889	0.222222	0.688889	0.2	0.8
Central-West	GO	Morrinhos	521380	0.355556	0.466667	0.177778	0.588889	0.411111	0.0222222	0.311111	0.666667	0.177778	0.822222	0.355556	0.466667	0.177778	0.588889	0.411111	0.0222222	0.311111	0.666667	0.177778	0.822222
South	RS	Quaraí	431530	0.822222	0.177778	0	0.911111	0.0888889	0.133333	0.377778	0.488889	0.322222	0.677778	0.822222	0.177778	0	0.911111	0.0888889	0.133333	0.377778	0.488889	0.322222	0.677778
South	RS	Santa Rosa	431720	0.266667	0.577778	0.155556	0.555556	0.444444	0.0222222	0.511111	0.466667	0.277778	0.722222	0.266667	0.577778	0.155556	0.555556	0.444444	0.0222222	0.511111	0.466667	0.277778	0.722222
South	RS	Gravataí	430920	0.285714	0.571429	0.142857	0.571429	0.428571	0.0681818	0.363636	0.568182	0.25	0.75	0.285714	0.571429	0.142857	0.571429	0.428571	0.0681818	0.363636	0.568182	0.25	0.75
South	RS	Passo Fundo	431410	0.288889	0.422222	0.288889	0.5	0.5	0.155556	0.333333	0.511111	0.322222	0.677778	0.288889	0.422222	0.288889	0.5	0.5	0.155556	0.333333	0.511111	0.322222	0.677778
Northeast	BA	Itaituba	150360	0.714286	0.261905	0.0238095	0.845238	0.154762	0.111111	0.222222	0.666667	0.222222	0.777778	0.714286	0.261905	0.0238095	0.845238	0.154762	0.111111	0.222222	0.666667	0.222222	0.777778
Central-West	GO	Posse	521830	0.44186	0.44186	0.116279	0.662791	0.337209	0.0454545	0.272727	0.681818	0.181818	0.818182	0.44186	0.44186	0.116279	0.662791	0.337209	0.0454545	0.272727	0.681818	0.181818	0.818182
South	RS	Santa Maria	431690	0.266667	0.4	0.333333	0.466667	0.533333	0.0666667	0.355556	0.577778	0.244444	0.755556	0.266667	0.4	0.333333	0.466667	0.533333	0.0666667	0.355556	0.577778	0.244444	0.755556
Northeast	AL	Delmiro Gouveia	270240	0.8	0.155556	0.0444444	0.877778	0.122222	0.311111	0.444444	0.244444	0.533333	0.466667	0.8	0.155556	0.0444444	0.877778	0.122222	0.311111	0.444444	0.244444	0.533333	0.466667
North	RR	Rorainópolis	1400472	0.911111	0.0888889	0	0.955556	0.0444444	0	0	1	0	1	0.911111	0.0888889	0	0.955556	0.0444444	0	0	1	0	1
North	AP	Oiapoque	160050	0.0740741	0.481481	0.444444	0.314815	0.685185	0	0.222222	0.777778	0.111111	0.888889	0.0740741	0.481481	0.444444	0.314815	0.685185	0	0.222222	0.777778	0.111111	0.888889
North	AP	Calçoene	160020	0.844444	0.155556	0	0.922222	0.0777778	0	0.266667	0.733333	0.133333	0.866667	0.844444	0.155556	0	0.922222	0.0777778	0	0.266667	0.733333	0.133333	0.866667
